# Supplementary material for: Juvenile myoclonic epilepsy shows increased posterior theta, and reduced sensorimotor beta resting connectivity
Source: Epilepsy Res. 2020 Jul;163:106324. doi: 10.1016/j.eplepsyres.2020.106324 (PMC7684644; doi:10.1016/j.eplepsyres.2020.106324)
Supplement: Supplementary file 1 [file mmc1.zip › mmc1.xml]

<?xml version="1.0" encoding="UTF-8" standalone="no"?><data:data><datasets><author>hamandik@cf.ac.uk</author><type>0</type><dataset><value>1</value><reason>The authors do not have permission to share data</reason><comments/></dataset></datasets></data:data>
