# Supplementary material for: Juvenile myoclonic epilepsy shows increased posterior theta, and reduced sensorimotor beta resting connectivity
Source: Epilepsy Res. 2020 Jul;163:106324. doi: 10.1016/j.eplepsyres.2020.106324 (PMC7684644; doi:10.1016/j.eplepsyres.2020.106324)
Supplement: Supplementary file 2 [file mmc2.zip]

Archive with 1 entries (1 files):
- mmc2.xml
