# Supplementary material for: Juvenile myoclonic epilepsy shows increased posterior theta, and reduced sensorimotor beta resting connectivity
Source: Epilepsy Res. 2020 Jul;163:106324. doi: 10.1016/j.eplepsyres.2020.106324 (PMC7684644; doi:10.1016/j.eplepsyres.2020.106324)
Supplement: Supplementary file 2 [file mmc2.zip › mmc2.xml]

<?xml version="1.0" encoding="UTF-8" ?>
<eo-gateway xmlns="http://www.elsevier.com/xml/schema/transport/submissionproductiondata-v1.0" xmlns:imp1="http://www.elsevier.com/xml/schema/transport/submissionproductiondata-v1.0" xmlns:xsi="http://www.w3.org/2001/XMLSchema-instance" xsi:schemaLocation="http://www.elsevier.com/xml/schema/transport/submissionproductiondata-v1.0 http://www.elsevier.com/xml/schema/transport/submissionproductiondata-v1.0/esub-ptsiii.xsd">
   <imp1:interface-code>EVISE</imp1:interface-code>
   <imp1:quick-transmittal>true</imp1:quick-transmittal>
   <imp1:proof-creation-process>Le Mans</imp1:proof-creation-process>
   <imp1:authors>
      <imp1:author type="first">
         <imp1:forename>Bethany</imp1:forename>
         <imp1:surname>Routely</imp1:surname>
         <imp1:author-title>Dr</imp1:author-title>
         <imp1:affiliation>
            <imp1:address>
               <imp1:country cny-code="gb"/>
               <imp1:email>
                  <imp1:primary-email-id>RoutleyBC@cardiff.ac.uk</imp1:primary-email-id>
               </imp1:email>
            </imp1:address>
         </imp1:affiliation>
         <imp1:author-id>RoutleyBC@cardiff.ac.uk</imp1:author-id>
      </imp1:author>
      <imp1:author type="corresponding">
         <imp1:forename>Khalid</imp1:forename>
         <imp1:surname>Hamandi</imp1:surname>
         <imp1:author-title>Dr.</imp1:author-title>
         <imp1:affiliation>
            <imp1:institute>Cardiff and Vale University Health Board</imp1:institute>
            <imp1:address>
               <imp1:author-address>The Welsh Epilepsy Unit</imp1:author-address>
               <imp1:author-address-contd> University Hospital of Wales</imp1:author-address-contd>
               <imp1:zipcode>CF144XW</imp1:zipcode>
               <imp1:city>Cardiff</imp1:city>
               <imp1:country cny-code="gb"/>
               <imp1:email>
                  <imp1:primary-email-id>hamandik@cf.ac.uk</imp1:primary-email-id>
               </imp1:email>
            </imp1:address>
         </imp1:affiliation>
         <imp1:author-id>hamandik@cf.ac.uk</imp1:author-id>
         <imp1:accepts-marketing-mail marketing-mail="y"/>
      </imp1:author>
   </imp1:authors>
   <imp1:details>
      <imp1:journal-code>EPIRES</imp1:journal-code>
      <imp1:title>Juvenile myoclonic epilepsy shows increased posterior theta, and reduced motor beta resting connectivity </imp1:title>
      <imp1:PII>S0920-1211(19)30615-1</imp1:PII>
      <imp1:article-number>106324</imp1:article-number>
      <imp1:DOI>10.1016/j.eplepsyres.2020.106324</imp1:DOI>
      <imp1:publication-item-type type="FLA"/>
      <imp1:production-type type="FTP"/>
      <imp1:no-pages>1</imp1:no-pages>
      <imp1:figures>
         <imp1:figure>
            <imp1:figure-nr>5</imp1:figure-nr>
            <imp1:figure-type type="BW"/>
            <imp1:graphical-abstract grabs="n"/>
            <imp1:file-name>Figure-1.png</imp1:file-name>
         </imp1:figure>
         <imp1:figure>
            <imp1:figure-nr>6</imp1:figure-nr>
            <imp1:figure-type type="BW"/>
            <imp1:graphical-abstract grabs="n"/>
            <imp1:file-name>figure-2-revised.png</imp1:file-name>
         </imp1:figure>
         <imp1:figure>
            <imp1:figure-nr>1</imp1:figure-nr>
            <imp1:figure-type type="BW"/>
            <imp1:graphical-abstract grabs="n"/>
            <imp1:file-name>figure-3-revised.png</imp1:file-name>
         </imp1:figure>
         <imp1:figure>
            <imp1:figure-nr>4</imp1:figure-nr>
            <imp1:figure-type type="BW"/>
            <imp1:graphical-abstract grabs="n"/>
            <imp1:file-name>figure-4.png</imp1:file-name>
         </imp1:figure>
         <imp1:figure>
            <imp1:figure-nr>3</imp1:figure-nr>
            <imp1:figure-type type="BW"/>
            <imp1:graphical-abstract grabs="n"/>
            <imp1:file-name>Figure-5.png</imp1:file-name>
         </imp1:figure>
         <imp1:figure>
            <imp1:figure-nr>2</imp1:figure-nr>
            <imp1:figure-type type="BW"/>
            <imp1:graphical-abstract grabs="n"/>
            <imp1:file-name>Figure-s1.png</imp1:file-name>
         </imp1:figure>
      </imp1:figures>
      <imp1:e-components>
         <imp1:e-component>
            <imp1:e-component-nr>1</imp1:e-component-nr>
            <imp1:file-name>Data Profile.xml</imp1:file-name>
            <imp1:e-component-format type="APPLICATION"/>
            <imp1:e-component-type>DataProfile</imp1:e-component-type>
         </imp1:e-component>
      </imp1:e-components>
      <imp1:editor-code>2DTRE</imp1:editor-code>
      <imp1:eo-receive-date>
         <imp1:date>2019-11-15T16:00:10Z</imp1:date>
      </imp1:eo-receive-date>
      <imp1:eo-revised-receive-date>
         <imp1:date>2020-03-06T13:29:43Z</imp1:date>
      </imp1:eo-revised-receive-date>
      <imp1:eo-accept-date>
         <imp1:date>2020-03-26T14:35:20Z</imp1:date>
      </imp1:eo-accept-date>
      <imp1:eo-item-nr>EPIRES_2019_539</imp1:eo-item-nr>
      <imp1:eo-submission-nr>EPIRES_2019_539</imp1:eo-submission-nr>
      <imp1:waiving-of-colour-costs waiving="n"/>
      <imp1:oa-fee-waived waived="n"/>
   </imp1:details>
</eo-gateway>
